# Supplementary material for: Expression and splicing mediate distinct biological signals
Source: BMC Biol. 2023 Oct 20;21:220. doi: 10.1186/s12915-023-01724-w (PMC10588054; doi:10.1186/s12915-023-01724-w)
Supplement: Supplementary file 2 — Additional file 2: Table S1. Table of RNA-seq datasets and experimental comparisons reanalyzed. [file 12915_2023_1724_MOESM2_ESM.xlsx]

## Sheet: Sheet1
study	source	comparison (baseline_v_condition)	comparison_title
GSE154968	Spontaneously immortalized human keratinocyte cell line	2v1	HaCaT cells transfected with miR-21-3p
GSE81460	HeLa cells	1v2	ACIN1 knockdown
GSE174372 GSE174373	primary melanocytes	3v1	TPA removal
GSE174372 GSE174373	primary melanocytes	3v4	BRAF overexpression in TPA background
GSE174372 GSE174373	primary melanocytes	1v2	BRAF overexpression in TPA free background
GSE174372 GSE174373	primary melanocytes	4v2	TPA removal in BRAF overexpressing background
GSE121950	villus	2v1	Effect of spontaneous vs induced abortion in villus
GSE120702	HEK293FT	1v2	CRISPR activation of TrEx0108 lncRNA
GSE120702	HEK293FT	1v3	CRISPR activation of TrEx4039 lncRNA
GSE120702	HEK293FT	1v4	CRISPR activation of TrEx5008 lncRNA
GSE120702	HEK293FT	1v5	CRISPR activation of TrEx8162 lncRNA
GSE161706	Horizon Discovery	3v2	MAT2A inhibition
GSE161706	Horizon Discovery	2v1	Effect of MTAP knock out in MAT2A inhibition background
GSE153744	HEK 293T cells	1v2	Val-boroPro treatment
GSE135448	Liver	2v1	Effect of high protein diet in morbidly obese human liver
GSE147223	U251 glioma cell line with R132C mutation	3v1	Overexpression of IDH1 with R132C mutation
GSE147223	U251 glioma cell line with R132C mutation	3v2	Overexpression of IDH1 with R132H mutation
GSE147223	U251 glioma cell line with R132C mutation	1v2	Difference between overexpression of different IDH1 mutants
GSE171358	ACHN_cabozantinib	3v1	Cabozantinib treatment
GSE171358	ACHN_cabozantinib	3v2	Dasatinib and cabozantinib treatment
GSE171358	ACHN_cabozantinib	1v2	Dasatinib treatment in cabozantinib treatment background
GSE158885	human Caucasian promyelocytic leukemia HL60 cells	2v1	AKR2 Knockdown
GSE159304	HEK293T cells transfected with SF3B1-K700E expression vector (replicate n=1)	2v3	SUGP1 knockdown
GSE159304	HEK293T cells transfected with SF3B1-K700E expression vector (replicate n=2)	4v1	SF3B1-K700E Mutation
GSE98485	EndoC-beta H1 human cell line	1v2	Knockdown of splicing factor SRpP55
GSE142636	corneal endothelium	1v2	SLC4A11 knockdown
GSE110736	human cord blood CD34+ HSPC	1v2	HDAC5 inhibition
GSE134214	control	1v2	ELL2 Knockdown
GSE77128	Exp100_d7_EPCR-	1v2	EPCR negative vs EPCR low HSC
GSE77128	Exp100_d7_EPCR-	1v3	EPCR negative vs EPCR high HSC
GSE77128	Exp100_d7_EPCR-	2v3	EPCR low vs EPCR high HSC
GSE155719	macrophages	1v2	MAF Knockdown
GSE155719	macrophages	1v3	MAFB knockdown
GSE155719	macrophages	2v3	Difference between knockdown of MAF and MAFB
GSE157981	adipose-derived mesencymal stromal cells	1v2	zymosan treatment
GSE157981	adipose-derived mesencymal stromal cells	1v3	zymosan treatment after CN-NFAT inhibitor treatment
GSE157981	adipose-derived mesencymal stromal cells	2v3	CN-NFAT inhibitor treatmment in zymosan background
GSE127001	lung epithelial cells	4v3	Time effect
GSE127001	lung epithelial cells	2v1	Time effect after methylmalonic acid treatment
GSE127001	lung epithelial cells	4v2	methylmalonic acid treatment at day 3
GSE127001	lung epithelial cells	3v1	methylmalonic acid treatment at day 10
GSE159732 GSE159868	Telomerase-Immortalized Gingival Keratinocytes	1v2	OLFM4 Knockdown
GSE159732 GSE159868	Telomerase-Immortalized Gingival Keratinocytes	3v4	OLFM4 Knockdown during PG infection
GSE159732 GSE159868	Telomerase-Immortalized Gingival Keratinocytes	1v3	PG Infection
GSE159732 GSE159868	Telomerase-Immortalized Gingival Keratinocytes	2v4	PG infection after OLFM4 Knockdown
GSE139021	HepG2_TGFBeta	2v1	TGFB1 reatment
GSE143471	human iPSCs	1v2	RUNX1 knockdown
GSE98836	HeLa_EWS	2v1	EWSR1 Knockdown
GSE156454	Breast cancer cells	2v1	Breast cancer stem cell secretome
GSE158854	Breast Cancer FFPE	1v2	Postpartum vs Nulliparous Breast cancer
GSE114716	Human peripheral blood	1v2	ipilimumab treatment of PBMC
GSE87290	PBMC	1v2	Female LPS stimulation
GSE87290	PBMC	3v4	Male LPS stimulation
GSE87290	PBMC	1v3	Male vs Female
GSE87290	PBMC	2v4	Male vs Female after LPS stimulation
GSE155201 GSE155202	Breast epithelial cell (non-tumorigenic)	3v1	HK1 treatment
GSE155201 GSE155202	Breast epithelial cell (non-tumorigenic)	3v2	HK1 and LMP1 treatment
GSE155201 GSE155202	Breast epithelial cell (non-tumorigenic)	1v2	LMP1 treatment in HK1 setting
GSE145988	Huh7 cell line	1v2	IMPDH1 knockdown
GSE145988	Huh7 cell line	1v3	IMPDH2 knockdown
GSE93292	LOC550643 silencing sample	2v1	LOC550643 knockdown
GSE153764 GSE153768	erythroid progenitor cells	6v3	HBB Knockout day 0
GSE153764 GSE153768	erythroid progenitor cells	4v1	HBB Knockout day 2
GSE153764 GSE153768	erythroid progenitor cells	4v2	HBB Knockout day 5
GSE153764 GSE153768	erythroid progenitor cells	6v5	beta-globin decrease in WT
GSE78213 GSE88872	Prostate cells_EV_DMSO	1v2	WT JQ1 treatment
GSE78213 GSE88872	Prostate cells_EV_DMSO	3v4	SPOP Mut JQ1 treatment
GSE78213 GSE88872	Prostate cells_EV_DMSO	1v3	SPOP Mut
GSE78213 GSE88872	Prostate cells_EV_JQ1	2v4	SPOP Mut effect during JQ1 treatment
GSE84683	cell line	3v1	Melanoma exosome treatment
GSE84683	cell line	3v2	Lung cancer exosome treatment
GSE84683	cell line	1v2	Melanoma vs Lung cancer exosome treatment
GSE125990	human dermal fibroblasts	1v3	LMNA deficiency - control
GSE125990	human dermal fibroblasts	2v3	LMNA deficiency - donor
GSE125990	human dermal fibroblasts	1v2	control comparison
GSE100676	hCASMC	3v1	linoleic acid treatment
GSE100676	hCASMC	3v2	nitrated conjugated linoleic acid treatment
GSE100676	hCASMC	1v2	linoleic acid treatment vs nitrated conjugated linoleic acid treatment
GSE101968	Rectal wall	1v2	Obstructed defecation syndrome
GSE123016	TCam-2	2v1	Effect of control siRNA
GSE123016	TCam-2	1v3	PUM2 siRNA
GSE117523	breast cancer cell line	2v1	CDK12 overexpression
GSE103549 GSE103550	LLC1 cells	3v4	Calcitriol treament in non-conditioned medium
GSE103549 GSE103550	LLC1 cells	1v2	Calcitriol treament in conditioned medium
GSE103549 GSE103550	LLC1 cells	1v3	Conditioning of media
GSE103549 GSE103550	LLC1 cells	2v4	Conditioning of media during Clacitrol treatment
GSE94528 GSE95011	K562 SF3B1 K700E 38800 1xGI50	4v3	H3B-8800 treatment in WT cells
GSE94528 GSE95011	K562 SF3B1 K700E 38800 1xGI50	2v1	H3B-8800 treatment in SF3B1 Mutant cells
GSE94528 GSE95011	K562 SF3B1 K700E 38800 1xGI50	4v2	SF3B1 Mutant
GSE94528 GSE95011	K562 SF3B1 K700E DMSO	3v1	SF3B1 Mutant during H3B-8800 treatment
GSE137551 GSE137552	Myometrium	2v1	Effect of pregnancy on myometrium
GSE86101 GSE86105	RPE1_cytD_2n	3v1	CytochalasinD treatment in 2N populations
GSE86101 GSE86105	RPE1_cytD_2n	3v5	Aurora inhibitor treatment in 2N populations
GSE86101 GSE86105	RPE1_cytD_2n	4v2	CytochalasinD treatment in 4N populations
GSE86101 GSE86105	RPE1_cytD_4n	4v6	Aurora inhibitor treatment in 4N populations
GSE123835	whole blood cells	1v2	ZIKV infection
GSE159525	tumor sample	1v2	RING1B Knockdown
GSE156101	293A cells	1v2	RNF146 Knockout
GSE156101	293A cells	1v3	TP53 Knockout
GSE156101	293A cells	1v4	TP53 and TNKS1-2T Knockout
GSE139455	SW837 cells	1v2	IL6 stimulation
GSE139455	SW837 cells	2v3	Knockdown of STAT3 with IL6 stimulation (Dharmacon)
GSE139455	SW837 cells	4v5	Knockdown of STAT3 with IL6 stimulation (Qiagen)
GSE139455	SW837 cells	2v4	Dharmacon kit vs Qiagen kit
GSE98658	Synovial fibroblast	2v1	BMS-470539 treatment
GSE148274	epithelial cells	1v2	Podocalyxin overexpression
GSE151588	human islets	1v2	SRI-37330 treatment
GSE121559	Patient, iPSC-derived cardiomyocytes	2v1	WT vs Cardiomyopathy iPSC cardiomyocytes
GSE114027	U937 cells	2v1	RBM25 Knockdown
GSE103327	HepG2 cells	1v2	MI-503 treatment
GSE133663 GSE133673	CAOV2 primary ovarian cancer cell	1v2	Ovarian cancer recurrence
GSE121951	Human trophoblastic cells	1v2	nc-SLC4A1-1 overexpression
GSE143858	placenta pool1	1v2	WT vs constitutively active YAP
GSE153718 GSE153750	lymphoma/leukemia cells	2v1	GLI1 knockout
GSE149775	Neuroblastoma	2v3	Zika virus infection of neuroblastomas
GSE149775	Neuroblastoma	2v1	Dengue Virus infection of neuroblastomas
GSE131565	Primary keratinocytes	2v1	Cannabidiol treatment
GSE134122	EndoC-betaH1_after cytokine exposure	2v1	cytokine treatment of pancreatic beta cells
GSE130449	ME180 cell lines	1v2	SGK1 knockdown
GSE95299	MCF-7 cell line stably overexpressing FLAG-tagged NFIB	2v1	NFIB overexpression
GSE95299	MCF-7 cell line stably overexpressing FLAG-tagged NFIB	2v3	YBX1 overexpression
GSE95299	MCF-7 cell line stably overexpressing FLAG-tagged NFIB	1v3	NFIB overexpression vs YBX1 overexpression
GSE63079 GSE63081	keratinocytes_control	1v2	JunB knockdown
GSE76507	MCF7 cells_shNT_E2-	1v2	E2 Treatment
GSE47718	airway basal cells, nonsmoker	1v2	Effect of smoking on airway basal cells
GSE98206	CLL_treatment	2v1	MALT1 inhibition in CLL Primary Cells
GSE128748	HCT116-RNA	1v2	Dolastatin 15 treatment
GSE129672	BL cell line	2v1	FOXO1 knockdown
GSE58365	DLBCL cell line	2v1	Effect of BCL6 Mutation
GSE154559	healthy adult skin	2v1	Changes in fibroblast in patients with severe side-effects of radiotherapy
GSE62518	colonic myofibroblasts_rhIL-33	2v1	IL-33 treatment
GSE126527	miR-722 HL-60 without DOX induction	3v4	DOX treatment
GSE126527	miR-722 HL-60 without DOX induction	3v1	miR-722 overexpression
GSE126527	miR-722 HL-60 without DOX induction	4v2	miR-722 overexpression in DOX background
GSE126527	miR-722 HL-60 with DOX induction	1v2	DOX treatment in miR-722 overexpression background
GSE115137	Human endometrial mesenchymal stem cells	2v1	TGFbeta receptor inhibition
GSE65540	subcutaneous adipose tissue	1v3	adjustable gastric banding t0 vs t3
GSE65540	subcutaneous adipose tissue	2v4	Roux-en-Y gastric bypass t0 vs t3
GSE65540	subcutaneous adipose tissue	1v2	adjustable gastric banding vs Roux-en-Y gastric bypass t0
GSE65540	subcutaneous adipose tissue	3v4	adjustable gastric banding vs Roux-en-Y gastric bypass t3
GSE107555 GSE107556	immortalized cell line	1v2	SKI knockout
GSE148800	letrozole resistant breast cancer cells	1v2	AREG knockdown
GSE148800	letrozole resistant breast cancer cells	1v3	SGK3 knockdown
GSE148800	letrozole resistant breast cancer cells	2v3	AREG knockdown vs SGK3 knockdown
GSE134194	T47D	1v3	PRMT1 knockdown
GSE134194	T47D	2v4	PRMT1 knockdown in progesterone background
GSE134194	T47D	1v2	Progesterone treatment
GSE134194	T47D	3v4	Progesterone treatment in PRMT1 knockdown background
GSE78158	immortalized human myoblast line LHCN-M2	2v1	Doxycycline treatment
GSE147851	ATRT patient tumor	2v1	SMARCB1 overexpression in BT12 cells
GSE147851	ATRT patient tumor	4v3	SMARCB1 overexpression in CHLA-06 cells
GSE147851	ATRT patient tumor	1v3	Cell-line difference in SMARCB1 overexpression background
GSE147851	ATRT patient tumor	2v4	Cell-line difference
GSE183984	colorectal cancer	5v4	Cetuximab treatment of primary colorectal cancer
GSE183984	colorectal cancer	3v1	Cetuximab treatment of colorectal cancer liver metastasis
GSE183984	colorectal cancer	5v3	Liver metastasis of colorectal cancer (untreated)
GSE183984	colorectal cancer	4v1	Liver metastasis of colorectal cancer (Cetuximab treated)
GSE61220	small airway epithelial cell line	1v3	TNF Treatment 1hr
GSE61220	small airway epithelial cell line	1v2	TNF Treatment 12hrs
GSE61220	small airway epithelial cell line	1v4	Epithelial to Mesenchymal Transition (EMT)
GSE61220	small airway epithelial cell line	4v6	TNF Treatment 1hr after Epithelial to Mesenchymal Transition (EMT)
GSE103864	LNCaP_siCtrl	1v2	XBP1 knockdown
GSE103864	LNCaP_siCtrl	4v3	XBP1 inhibition
GSE103864	LNCaP_siCtrl	1v4	transfection control
GSE139262	BT-12_M4	2v1	SMARCB1 mutation vs deletion
GSE139262	BT-12_M4	2v3	SMARCB1 overexpression
GSE139262	BT-12_M4	3v1	SMARCB1 mutation vs wildtype
GSE95173	adipocyte	1v2	Linc-ADAL Knockdown
GSE165610	HCT116-CD276KO_1	2v1	CD276 knock out
GSE137200 GSE137209	prostate	1v2	GDC-0068 resistance
GSE67812	Control	1v2	Myotonic dystrophy in heart
GSE144843 GSE144844	NCI-H1944 cells	5v6	SMARCA2 Knockdown
GSE144843 GSE144844	NCI-H1944 cells	5v1	SMARCA4 mutant overexpression
GSE144843 GSE144844	NCI-H1944 cells	5v3	LACZ overexpression
GSE144843 GSE144844	NCI-H1944 cells	6v2	SMARCA4 mutant overexpression in SMARCA2 Knockdown background
GSE155526	Chorioamniotic Membranes	1v2	intra-amniotic inflammation
GSE155526	Chorioamniotic Membranes	1v3	sterile intra-amniotic inflammation without inflation
GSE155526	Chorioamniotic Membranes	1v4	sterile intra-amniotic inflammation with inflation
GSE153023	T lymphoblast	2v1	Folate high vs low
GSE74620 GSE74621	Dedifferentiated liposarcoma cells	4v3	Doxorubicin treatment
GSE74620 GSE74621	Dedifferentiated liposarcoma cells	4v2	CDK4 inhibition
GSE74620 GSE74621	Dedifferentiated liposarcoma cells	4v1	Serum starvation
GSE155495	Cardiac fibroblasts derived from human heart tissue	1v2	YAP overexpression in derived cardiac fibroblasts
GSE155495	Cardiac fibroblasts derived from human heart tissue	1v3	Effect of heart failure in derived cardiac fibroblasts - Patient A
GSE155495	Cardiac fibroblasts derived from human heart tissue	1v4	Effect of heart failure in derived cardiac fibroblasts - Patient B
GSE155495	Cardiac fibroblasts derived from human heart tissue	3v4	Difference between two cardiac fibroblasts cell lines derived from heart failure
GSE138052	Hepatocyte-like cells_control	1v2	LPO Treatment
GSE139673	AsPC-1	2v1	ARNT knockdown in hypoxic condition
GSE139673	AsPC-1	4v3	ARNT knockdown in Normoxic condition
GSE139673	AsPC-1	4v2	Normoxic vs Hypoxic condition during negative control transfection
GSE139673	AsPC-1	3v1	Normoxic vs Hypoxic condition during ARNT knockdown
GSE135023 GSE135026	Total RNA-seq in SEM cells	1v2	PROM1 knockdown in SEM cells
GSE122425	kidney	2v1	NSUN2 Knockout
GSE101799	primary cell line derived from biospy	2v1	Normoxia vs hypoxia in glioma biopsies
GSE137420	Cerebral organoids	2v1	Effect of CLN3 Mutant in cerebral organoids
GSE65999	HEK293	3v1	ADARB1 long isoform overexpression
GSE65999	HEK293	3v2	ADARB1 short isoform overexpression
GSE65999	HEK293	2v1	Effect of overexpressing short vs long ADARB1 isoform
GSE163411	LM2	1v2	Spliceosome inhibition with SD6
